# Supplementary material for: BRD4 inhibition leads to MDSC apoptosis and enhances checkpoint blockade therapy
Source: J Clin Invest. 2025 Aug 5;135(19):e181975. doi: 10.1172/JCI181975 (PMC12483567; doi:10.1172/JCI181975)
Supplement: Supporting data values [file jci-135-181975-s065.xlsx]

## Sheet: Fig. 1A
Macrophage Score
Control	PLX
7.45798	7.08683
8.92641	6.79236
7.95242	7.14247
7.8902	6.94425
8.13703	7.28881
8.12943	7.05369

## Sheet: Fig. 1B
Neutrophil Score
Control	PLX
8.48141	7.00485
8.08274	7.2282
8.12403	6.84492
8.42747	7.12742
9.03559	7.22271
7.47116	8.16813

## Sheet: Fig. 1C
Dendritic Cell Score
Control	PLX
8.52491	7.72832
7.39627	7.58417
8.36204	7.44858
8.59367	7.79368
8.73502	7.78835
7.81997	8.04729

## Sheet: Fig. 1D
T cell score
Control	PLX
5.88869	5.84072
5.54115	5.28465
5.30813	5.75599
6.0205	5.37276
6.29634	5.51224
5.54088	5.82996

## Sheet: Fig. 1E
Th1 Cell Score
Control	PLX
4.86184	4.62509
4.65212	4.75328
4.78766	4.63524
4.89424	4.81516
6.1306	4.27209
5.64406	4.92476

## Sheet: Fig. 1F
CD8 T cell score
Control	PLX
5.50569	4.80951
4.79414	4.49025
3.83657	3.94719
5.08688	4.1271
5.94504	3.83599
4.82094	4.87229

## Sheet: Fig. 1G
NK Cell Score
Control	PLX
6.33839	5.44678
5.0218	5.47567
5.84751	5.39167
6.36298	5.5841
6.55015	5.60565
5.77694	5.7154

## Sheet: Fig. 1H
B cell score
Control	PLX
5.25252	6.09426
3.85878	4.42222
4.41257	5.87341
4.54482	4.18278
6.02129	4.20347
5.49292	4.80057

## Sheet: Fig. 1I
Tumor Brd4 expression Z score
Myeloid Derived Suppressor Cells	Tumor Associated Macrophage
0.621	-0.162

## Sheet: Fig. 1J
PMN-MDSC
Control	PLX
36.6647	17.3617
24.5173	24.9402
39.5817	25.54
43.9621	28.5912
46.8205	17.1453
	18.2807

[truncated: 143 more sheets: Fig. 1K, Fig. 1L, Fig. 1M, Fig. 1N, Fig. 1O, Fig. 1P, Fig. 1S, Fig. 1T, Fig. 2A, Fig. 2B, Fig. 2C, Fig.2E, Fig. 2F, Fig. 2G, Fig. 2I, Fig. 2J, Fig. 2K , Fig. 2L, Fig. 2M, Fig. 2N …]
